# Supplementary material for: Thermal Processing of Peanut Grains Impairs Their Mimicked Gastrointestinal Digestion While Downstream Defatting Treatments Affect Digestomic Profiles
Source: Foods. 2019 Oct 10;8(10):463. doi: 10.3390/foods8100463 (PMC6836028; doi:10.3390/foods8100463)
Supplement: Supplementary file 1 [file foods-08-00463-s001.zip]

Archive with 2 entries (2 files):
- supplementary/supplementary.docx
- supplementary/Table S2 full.pdf
